# Supplementary material for: Anemia Secondary to Abnormal Uterine Bleeding Requiring Blood Transfusion in the Reproductive Age Group—A Retrospective Study
Source: Life (Basel). 2026 May 21;16(5):855. doi: 10.3390/life16050855 (PMC13208538; doi:10.3390/life16050855)
Supplement: Supplementary file 1 [file life-16-00855-s001.zip]

Archive with 1 entries (1 files):
- life-4218246-supplementary.pdf
